# Supplementary material for: Evaluation of Cytotoxicity, Release Behavior and Phytopathogens Control by Mancozeb-Loaded Guar Gum Nanoemulsions for Sustainable Agriculture
Source: J Xenobiot. 2023 Jun 5;13(2):270–83. doi: 10.3390/jox13020020 (PMC10305605; doi:10.3390/jox13020020)
Supplement: Supplementary file 1 [file jox-13-00020-s001.zip]

Archive with 1 entries (1 files):
- jox-2339518-supplementary.pdf
